# Supplementary material for: Benchmarking clustering, alignment, and integration methods for spatial transcriptomics
Source: Genome Biol. 2024 Aug 9;25:212. doi: 10.1186/s13059-024-03361-0 (PMC11312151; doi:10.1186/s13059-024-03361-0)
Supplement: Supplementary file 1 — Additional file 1: Ground truth annotation and parameter settings for benchmark tools. Table S1 provides a comprehensive overview of the ground truth for each dataset, detailing the specific ground truth labels and the information utilized in deriving them. Table S2 outlines the parameter settings and descriptions for each tool benchmarked. [file 13059_2024_3361_MOESM1_ESM.xlsx]

## Sheet: Table S1
Ground Truth Annotation
ST Dataset	Abbreviations	Protocol	what the ground truth is	what information is used in deriving the ground truth	whether the ground truth enables a quantitative (Q) comparison or a visual (V) one	annotation source
Human Dorsal Lateral Prefrontal Cortex data	DLPFC	10x Visium	region-based (L1-L6, WM)	Supervised annotation of DLPFC layers based on cytoarchitecture and selected gene markers	Q&V	http://spatial.libd.org/spatialLIBD/
Human Breast Cancer Block A Section 1	HBCA1	10x Visium	region-based (['Tumor_edge_5', 'IDC_4', 'Healthy_1', 'IDC_3', 'IDC_2', 'Tumor_edge_3', 'DCIS/LCIS_3', 'Tumor_edge_2', 'DCIS/LCIS_5', 'IDC_6', 'Tumor_edge_6', 'Healthy_2', 'IDC_5', 'DCIS/LCIS_4', 'IDC_7', 'Tumor_edge_1', 'DCIS/LCIS_1', 'DCIS/LCIS_2', 'Tumor_edge_4', 'IDC_1'])	Manual pathology labeling based on H&E staining (annotation)	Q&V	https://github.com/JinmiaoChenLab/SEDR/
Mouse Brain Section 2 Sagittal Anterior and Posterior	MB2SA&P	10x Visium	region-based ('Pal::GPi' 'MOB::Gl_1' 'SS::L2/3' 'MOB::Gr' 'Pal::MA' 'ORB::L2/3' 'AOE' 'OT::PoL' 'CPu' 'AON::L1_1' 'CC' 'AOB::Gr' 'Pal::NDB' 'AON::L2' 'PIR' 'MO::L5' 'St' 'SS::L1' 'SLu' 'Fim' 'AcbC' 'MOB::Opl' 'Cl' 'Pal::Sl' 'SS::L6' 'Ft' 'MO::L2/3' 'AOB::Gl' 'MOB::lpl' 'MO::L1' 'TH::RT' 'SS::L5' 'Io' 'FRP::L1' 'HY::LPO' 'AcbSh' 'ORB::L5' 'OT::Ml' 'FRP::L2/3' 'MO::L6' 'MOB::Gl_2' 'AOB::Ml' 'ORB::L…	The manual annotations from pathologists were used as the ground truth for evaluating the clustering performance	Q&V	https://github.com/biomed-AI/ConGI
HER2 Positive Breast Tumors	HER2BT	Spatial Transcriptomics	region-based (['connective tissue' 'undetermined' 'cancer in situ' 'invasive cancer' 'immune infiltrate' 'breast glands' 'adipose tissue'])	Marker genes were extracted for each of the clusters and subjected to functional enrichment analysis, which allowed us to biologically annotate them	Q&V	https://github.com/almaan/HER2st/
Mouse Hippocampus	MHPC	Slide-seq v2	celltype-based (['Astrocytes', 'DentatePyramids', 'CA1_CA2_CA3_Subiculum', 'Interneurons', 'Microglia', 'Mural', 'Subiculum_Entorhinal_cl2', 'Neurogenesis', 'Oligodendrocytes', 'Subiculum_Entorhinal_cl3', 'Polydendrocytes', 'Endothelial_Stalk', 'Endothelial_Tip', 'Ependymal'])	cell-type annotations (annotated by Goeva and Macosko (Squidpy: a scalable framework for spatial omics analysis. Nat. Methods. 2022; 19:171–178.)	Q&V	https://singlecell.broadinstitute.org/single_cell/study/SCP815/sensitive-spatial-genome-wide-expression-profiling-at-cellular-resolution#study-summary (Puck_200115_08 (mouse hippocampus))
MOSTA Embryo	Embryo	Stereo-seq	region-based (['Cavity', 'Brain', 'Meninges', 'Choroid plexus', 'Cartilage primordium', 'Jaw and tooth', 'Connective tissue', 'Epidermis', 'Lung primordium', 'Sympathetic nerve', 'Liver', 'Mucosal epithelium', 'GI tract', 'Mesentery', 'Dorsal root ganglion', 'Muscle', 'Mesothelium', 'Blood vessel', 'Urogenital ridge', 'Heart', 'Pancreas', 'Kidney', 'Ovary'] )	Further, each cluster was annotated based on the cluster specific markers identified by the rank_genes_groups function of SCANPY, as well as the anatomic annotation based on eHistology Kaufman Annotations, or Allen Brain Atlas	Q&V	https://db.cngb.org/stomics/mosta/resource/
Mouse Visual Cortex	MVC	STARmap	region-based ('L6', 'L4', 'L2/3', 'L1', 'CC', 'HPC', 'L5')	using marker genes to cluster to form different regions/layers (fig 5)	Q&V	https://www.STARmapresources.com/data
Mouse Prefrontal Cortex	MPFC	STARmap	region-based (L1 L2/3 L5 L6)	Annotated spatial domain labels based on spatial gene expression patterns and the Allen Mouse Brain Atlas	Q&V	https://www.STARmapresources.com/data
Mouse Hypothalamus	MHypo	MERFISH	region-based (['MPA' 'MPN' 'BST' 'fx' 'PVH' 'PVT' 'V3' 'PV')	Annotated spatial domain labels based on spatial gene expression patterns and the Allen Mouse Brain Atlas	Q&V	https://github.com/zhengli09/BASS
Mouse Brain	MB	MERFISH	region-based (six layers (L1-L6) and white matter (WM))	using marker genes to cluster to form different regions/layers ()	Q&V	https://zenodo.org/records/8167488

## Sheet: Table S2
Tools Parameters Settings and Descriptions (Parameters used in preprocessing steps is highlighted in cyan color)
Clustering Methods	Parameters	Parameters Description	Parameters Settings	Parameters Range	Applicable ST protocols in the Paper	Notes
GraphST	n_clusters	Number of clusters	Set to the true number of clusters/search		10x Visium, Stereo-seq, Slide-seqV2,
	radius	Determining neighbors per cell on average in spatial graph	default recommendation	50
	built-in parameters	user can not modify				hvg3000
SpaGCN	n_clusters	Number of clusters	Set to the true number of clusters.		ST, 10x Visium, STARmap
	s	the weight of histology when computing Euclidean distance	default recommendation	1
	b	The area of each spot when extracting the color intensity	default recommendation	49
	p	The percentage of total expressions contributed to the neighborhood	Search	0.3-0.9, step: 0.2
	histology	Whether or not to use histology	Availability of H&E images	optional
STAGATE	n_clusters	Number of clusters	Set to the true number of clusters.		Slide-seqV2, 10x Visium, Stereo-seq, Slide-seq
	hvg	Determining how many top hvgs used as input features	default recommendation	3000
	rad_cutoff	Determining neighbors per cell on average in spatial graph		1-hop neighbors
ADEPT	cluster_num	Number of clusters	Set to the true number of clusters		10x Visium, STARmap,
	impute_cluster_num	Number of clusters in imputation	Set to the true number of clusters
	radius	Determining neighbors per cell on average in spatial graph	default recommendation	1-hop neighbors
	use_hvgs	Determining how many top hvgs used as input features	default recommendation	>=0
	use_preprocessing	Determining if using raw data	default recommendation	T/F
	filter_nzr	determining the threshold for low quality gene filtering	default recommendation	0.15
	de_nzr_min	determining the min threshold for data non zero rate after DE selection	default recommendation	0.3
	de_nzr_max	determining the max threshold for data non zero rate after DE selection	default recommendation	0.4
SpaceFlow	resolution	Cluster resolution	Search	0.3-2, step: 0.05	Stereo-seq, 10x Visium, ST, Slide-seq V2, seqFISH
	hvg	Determining how many top hvgs used as input features	default recommendation	3000
	min_counts	filter cell: gene min counts	default recommendation	100
	min_cells	filter gene: cell min counts	default recommendation	3
	spatial_regularization_strength	the strength of spatial regularization	Search	0.1-0.5, step:0.1
	z_dim	the target size of the learned embedding	default recommendation	50
	epochs	the max number of the epochs for model training	default recommendation	1000
	max_patience	the max number of the epoch for waiting the loss decreasing	default recommendation	50
	regularization_acceleration	whether or not accelerate the calculation of regularization loss using edge subsetting strategy	default recommendation	TRUE
	edge_subset_sz	the edge subset size for regularization acceleration	default recommendation	1000000
	n_neighbors	the number of the nearest neighbors for each cell for constructing the graph for Leiden using the embedding as input	default recommendation	50
DeepST	n_clusters	Number of clusters	Set to the true number of clusters.		10x Visium， MERFISH ， Stereoseq ，SlideseqV2
	radius	set radius to specify the number of neighbors considered during refinement		1-hop neighbors		default = 150
	pre_epochs = 800	pretraining epochs	default recommendation	800
	epochs = 1000	training epochs	default recommendation	1000
	pca	Number of PCs	default recommendation	200
	refinement	whether use optional refinement step	default recommendation	TRUE
CCST	n_clusters	Number of clusters	Set to the true number of clusters.		MERFISH, 10x Visium, MERFISH, SeqFISH+
	Dim_PCA	Number of PCs	Search	15-200, step:5
	lambda_I	the value of hyperparameter lambda for intracellular (gene) and extracellular (spatial) information balance	default recommendation	0.3 on 10x visium,0.8 on others
	DGI	whether to run the Deep Graph Infomax (DGI) model	default recommendation	1
	load	whether to load a pretrained DGI model	default recommendation	0
	num_epoch	the number of epochs in training DGI	default recommendation	5000
	hidden	the dimension of each hidden layer	default recommendation	256
	cluster	whether to perform cluster or only conduct node embedding without further clustering	default recommendation	1
	PCA	whether to perform PCA	default recommendation	1
conST	n_clusters	Number of clusters	Set to the true number of clusters.		MERFISH, seqFISH, 10x Visium, Stereo-seq
	k	parameter k in spatial graph	default recommendation	10
	knn_distanceType	distgraph distance type	default recommendation	euclidean
	epochs	Number of epochs to train	default recommendation	200
	cell_feat_dim	Dim of PCA	default recommendation	300
	feat_hidden1	Dim of DNN hidden 1-layer	default recommendation	100
	feat_hidden2	Dim of DNN hidden 2-layer	default recommendation	20
	gcn_hidden1	Dim of GCN hidden 1-layer	default recommendation	32
	gcn_hidden2	Dim of GCN hidden 2-layer	default recommendation	8
	p_drop	Dropout rate	default recommendation	0.2
	use_img	Use histology images	default recommendation	FALSE
	use_pretrained	Use pretrained weights	default recommendation	FALSE
	using_mask	Using mask for multi-dataset	default recommendation	FALSE
	feat_w	Weight of DNN loss	default recommendation	10
	gcn_w	Weight of GCN loss	default recommendation	0.1
	dec_kl_w	Weight of DEC loss	default recommendation	10
	gcn_lr	Initial GNN learning rate	default recommendation	0.01
	gcn_decay	Initial decay rate	default recommendation	0.01
	dec_cluster_n	DEC cluster number	default recommendation	10
	dec_interval	DEC interval nnumber	default recommendation	20
	dec_tol	DEC tol	default recommendation	0
	beta	beta value for l2c	default recommendation	100
	cont_l2l	Weight of local contrastive learning loss	default recommendation	0.3
	cont_l2c	Weight of context contrastive learning loss	default recommendation	0.1
	cont_l2g	Weight of global contrastive learning loss	default recommendation	0.1
	edge_drop_p1	drop rate of adjacent matrix of the first view	default recommendation	0.1
	edge_drop_p2	drop rate of adjacent matrix of the second view	default recommendation	0.1
	node_drop_p1	drop rate of node features of the first view	default recommendation	0.2
	node_drop_p2	drop rate of node features of the second view	default recommendation	0.3
	eval_resolution	Eval cluster number	default recommendation	1
	eval_graph_n	Eval graph kN tol	default recommendation	20
SEDR	k	parameter k in spatial graph	default recommendation	10	10x Visium and Stereo-seq* biorxiv version
	knn_distanceType	distance type in KNN	default recommendation	euclidean
	epochs	Number of epochs to train	default recommendation	200
	cell_feat_dim	Dim of PCA	default recommendation	200
	feat_hidden1	Dim of DNN hidden 1-layer	default recommendation	100
	feat_hidden2	Dim of DNN hidden 2-layer	default recommendation	20
	gcn_hidden1	Dim of GCN hidden 1-layer	default recommendation	32
	gcn_hidden2	Dim of GCN hidden 2-layer	default recommendation	8
	p_drop	Dropout rate	default recommendation	0.2
	using_dec	Using DEC loss	default recommendation	TRUE
	using_mask	Using mask for multi-dataset	default recommendation	FALSE
	feat_w	Weight of DNN loss	default recommendation	10
	gcn_w	Weight of GCN loss	default recommendation	0.1
	dec_kl_w	Weight of DEC loss	default recommendation	10
	gcn_lr	Initial GNN learning rate	default recommendation	0.01
	gcn_decay	Initial decay rate	default recommendation	0.01
	dec_cluster_n	DEC cluster number	default recommendation	10
	dec_interval	DEC interval nnumber	default recommendation	20
	dec_tol	DEC tol	default recommendation	0
	eval_resolution	Eval cluster number	default recommendation	1
	eval_graph_n	Eval graph kN tol	default recommendation	20
ConGI	gene_preprocess	preprocessing method	default recommendation	pca or hvg	ST, 10x Visium, MERFISH
	n_gene	kept number of features	default recommendation	3000
	img_size	hist img size	default recommendation	112
	last_dim	output dimension	default recommendation	64
	lr	learning rate	default recommendation	0.0003
	p_drop	drop rate	default recommendation	0
	w_g2i	weight for loss g2i	default recommendation	1
	w_g2g	weight for loss g2g	default recommendation	0.1
	w_i2i	weight for loss i2i	default recommendation	0.1
	w_recon	weight for reconstruction loss	default recommendation	0
	prob_mask	augmentation: mask probability	default recommendation	0.5
	pct_mask	augmentation: mask percentage	default recommendation	0.2		min(n_pcs, #genes)
	prob_noise	augmentation: noise probability	default recommendation	0.5
	pct_noise	augmentation: noise percentage	default recommendation	0.8
	sigma_noise	augmentation: noise deviation sigma	default recommendation	0.5
	prob_swap	augmentation: swapping probability	default recommendation	0.5
	pct_swap	augmentation: swap percentage	default recommendation	0.1
	batch_size	training batch size	default recommendation	96
	epochs	training epoch	default recommendation	35
BANKSY	k_geom	The number of spatial neighbors used to compute the weighted neighborhood mean (M) and the azimuthal Gabor filter (G)	recommended	15 - 30	10X Visium, STARmap, slide-seq, slide-seq v2, MERFISH, VeraFISH
	lambda	a spatial weighting parameter which determines how much spatial information is incorporated for downstream analysis	recommended	0-1		With smaller values of lambda, BANKY operates in cell-typing mode, while at higher levels of lambda, BANKSY operates in domain-finding mode. As a starting point, lambda=0.2 is recommended for cell-typing and lambda=0.8 for zone-finding. " lambda = 0.2 for Visium v1 and v2 (spots size 55um) for domain segmentation. Only Visium HD uses lambda = 0.8. All other technologies in domain segmentation mod…
	resolution	resolution used for clustering	search	0.1-3.5		DLPFC dataset: "We adjusted the resolution parameter from 0.1 to 1.5 such that the number of clusters obtained matched the number of layers present in the manual annotation. Because more than one resolution parameter can yield the correct number of layers, for each dataset we report the median ARI across all parameter settings that had the correct layer number."
SpatialPCA	sparkversion	If spatial gene is spark or not		"spark" or "sparkx"	10X Visium, spatial transcriptomics, Slide-seq, Slide-seq V2, MERFISH	specify "spark" for small sample size data for higher detection power of spatial genes, "sparkx" for large sample size data for saving time and memory.
	bandwidthtype	The type of bandwidth to be used in Gaussian kernel	recommended	"SJ" or "Silverman"		"SJ" for Sheather & Jones (1991) method (usually used in small size datasets), "Silverman" for Silverman's ‘rule of thumb’ method (1986)(usually used in large size datasets)
	SpatialPCnum	Number of spatial PCs	default recommendation	20
	clusternum	The desired number of clusters the user wants to obtain
	shape	shape of spot layout and neighborhood structure		"hexagon"/ "square"
	knearest	number of nearest neighbors for SNN graph construction in clustering	recommended	round(sqrt(dim(SpatialPCAobject@SpatialPCs)[2]))
Dr.SC	nfeatures	how many spatially variable genes to be chosen	default recommendation	2000	10X Visium, Slide-seq V2, seqFISH, CITE-Seq, Microwell-Seq, Fluidigm c1, Smart-seq, Smart-seq2, SC3-seq, RamDA-seq, SMARTer
	q	the number of latent features to be extracted	default recommendation	15
	K	the number of clusters				When K is a vector, it is automatically selected by MBIC criteria. Users can also use BIC and AIC to select K or refine model with MBIC by argument pen.const in the function selectModel.
BayesSpace	n.PCs	Number of principal components to compute	recommended	15	10X Visium, Illumina NextSeq, ST
	n.HVGs	Number of highly variable genes to run PCA upon	default recommendation	2000
	q	The number of clusters.
	gamma	Smoothing parameter	default recommendation	2 or 3		Defaults to 2 for \code{platform="ST"} and 3 for \code{platform="Visium"}. (Values in range of 1-3 seem to work well.)
PRECAST	gene.number	the number of top spatially variable genes (SVGs) or highly variable genes (HVGs) to be chosen	default recommendation	2000	Slide-seqV2, 10x visium, ST,
	platform	the platform of the provided data. The platform helps to calculate the adjacency matrix by defining the neighborhoods		"Visuim" or "ST" or "Other_SRT"		"Visuim", "ST" and "Other_SRT" ("Other_SRT" represents the other SRT platforms except for 'Visium' and 'ST')
	K	the candidates of number of clusters				If K=NULL, it will be set to 4~12
BASS	C	Number of cell types.			10X Visium, STARmap, MERFISH
	R	Number of spatial domains.
	doLogNormalize	Whether to perform the library size normalization followed by a log2-transformation (after adding a pseudo-count of 1)	recommended	TRUE
	doPCA	Whether to perform PCA on the normalized expression matrix to extract low-dimensional expression features	recommended	TRUE
	nPC	Number of top PCs to extract	recommended	20
Alignment and Integration Methods	Parameters	Parameters Description	Parameters Settings	Parameters Range	Applicable ST protocols in the Paper	Notes
STAligner	n_clusters	Number of clusters	Set to the true number of clusters.		10X Visium, Stereo-seq, Slide-seq V1, Slide-seq V2,
	hvg	kept number of features	default recommendation	5000
	rad_cutoff	Determining neighbors per cell on average in spatial graph		1-hop neighbors
PASTE	-m	Select either pairwise or center	default recommendation	(str) pairwise	10x Visium, ST
	-a	alpha parameter for PASTE (balancing weight between coordinates and expression features)	default recommendation	(float) 0.1
	-c	Expression dissimilarity cost (kl or Euclidean)		kl
	-p	n_components for NMF step in center_align	default recommendation	(int) 15
	-l	Lambda parameter in center_align	default recommendation	(floats) probability vector of length n
	-i	Specify which file is also the intial slice in center_align	default recommendation	(int) 1
	-t	Convergence threshold for center_align	default recommendation	(float) 0.001
PASTE2	-a	alpha parameter for PASTE (balancing weight between coordinates and expression features)		0.1	10x Visium, ST
	-c	Expression dissimilarity cost (kl or Euclidean)		kl
SPACEL	n_neighbors	A number of neighbors in target slices considered by each spot/cell in source slices		15	10X Visium, STARmap, MERFISH , Stereo-seq, ST
	knn_exclude_cutoff	A number used to filter the neighbors in KNN		25
	p	Degree of the penalty function		3
	a	Coefficient of the penalty function	default recommendation	1
	bound_alpha	For the optimized boundary, the multiplier based on the maximum and minimum values of the slice coordinates.	default recommendation	1
SPIRAL	n_top_genes (hvg)	kept number of features		5000	10X Visium, Stereo-seq and Slide-seq V2
	rad_cutoff	Determining neighbors per cell on average in spatial graph		1-hop neighbors
GPSA	n_top_genes (hvg)	kept number of features		100	10X Visium, ST and Slide-seq	OOM issue (RuntimeError: CUDA out of memory. Tried to allocate 53.99 GiB (GPU 0; 47.53 GiB total capacity; 2.12 GiB already allocated; 41.73 GiB free; 2.40 GiB reserved in total by PyTorch)
	min_counts	filter cell: gene min counts		na		default is 5000, but this will exclude out 50% of the cells we have
	max_counts	filter cell: gene max counts	default recommendation	35000
	min_cells	filter gene: cell min counts	default recommendation	10
	N_EPOCHS	training epoch		3500		(File "/maiziezhou_lab/yunfei/Projects/spatial_benchmarking/spatial-alignment/gpsa/models/vgpsa.py", line 541, in loss_fn Y_distribution = torch.distributions.Normal) this line will cause error non-deterministically
STalign	na	na	na	na	MERFISH, 10x Visium, STARMAP, Xenium, ST	preprocess: high level overlap slices (shift coordinates and rotate slice) before performing alignment
DeepST	n_clusters	Number of clusters	Set to the true number of clusters.		10x Visium， MERFISH ， Stereoseq ，SlideseqV2
	radius	set radius to specify the number of neighbors considered during refinement		1-hop neighbors
	pre_epochs = 800	pretraining epochs	default recommendation	800
	epochs = 1000	training epochs	default recommendation	1000
	pca	Number of PCs	default recommendation	200
	refinement	whether use optional refinement step	default recommendation	TRUE
PRECAST	gene.number	the number of top spatially variable genes (SVGs) or highly variable genes (HVGs) to be chosen	default recommendation	2000	Slide-seqV2, 10x visium, ST,
	platform	the platform of the provided data. The platform helps to calculate the adjacency matrix by defining the neighborhoods		"Visuim" or "ST" or "Other_SRT"		"Visuim", "ST" and "Other_SRT" ("Other_SRT" represents the other SRT platforms except for 'Visium' and 'ST')
	K	the candidates of number of clusters				If K=NULL, it will be set to 4~12
	subsample_rate	the subsampling rate during integration to enhance computational efficiency	default recommendation
BASS	C	Number of cell types.			10X Visium, STARmap, MERFISH
	R	Number of spatial domains.
	doLogNormalize	Whether to perform the library size normalization followed by a log2-transformation (after adding a pseudo-count of 1)	recommended	TRUE
	doPCA	Whether to perform PCA on the normalized expression matrix to extract low-dimensional expression features	recommended	TRUE
	nPC	Number of top PCs to extract	recommended	20
